# Supplementary material for: Effect of Type of Aging on Quality and Sensory Perception of Picanha (Biceps femoris) from Female Angus Calves
Source: Foods. 2025 Jun 24;14(13):2219. doi: 10.3390/foods14132219 (PMC12249328; doi:10.3390/foods14132219)
Supplement: Supplementary file 1 [file foods-14-02219-s001.zip]

Archive with 1 entries (1 files):
- foods-3671308-supplementary.jpg
